# Supplementary material for: Polyurethane Foam Incorporated with Nanosized Copper-Based Metal-Organic Framework: Its Antibacterial Properties and Biocompatibility
Source: Int J Mol Sci. 2021 Dec 19;22(24):13622. doi: 10.3390/ijms222413622 (PMC8705956; doi:10.3390/ijms222413622)
Supplement: Supplementary file 1 [file ijms-22-13622-s001.zip]

Archive with 1 entries (1 files):
- ijms-1485812-supplementary.pdf
